# Supplementary material for: Experimental environment improves the reliability of short-latency afferent inhibition
Source: PLoS One. 2023 Feb 22;18(2):e0281867. doi: 10.1371/journal.pone.0281867 (PMC9946256; doi:10.1371/journal.pone.0281867)
Supplement: S1 Data — (XLSX) [file pone.0281867.s001.xlsx]

## Sheet: Sheet1
Block 1												Block 2												Block 3
VA			TA			NDA			NS			VA			TA			NDA			NS			VA			TA			NDA			NS
TS	SAI CSTS	LAI CSTS	TS	SAI CSTS	LAI CSTS	TS	SAI CSTS	LAI CSTS	TS	SAI CSTS	LAI CSTS	TS	SAI CSTS	LAI CSTS	TS	SAI CSTS	LAI CSTS	TS	SAI CSTS	LAI CSTS	TS	SAI CSTS	LAI CSTS	TS	SAI CSTS	LAI CSTS	TS	SAI CSTS	LAI CSTS	TS	SAI CSTS	LAI CSTS	TS	SAI CSTS	LAI CSTS
1.60399	1.11052	0.313873	1.5679	1.06282	0.372253	1.31815	0.936005	0.398621	1.5481	1.36093	0.585342	1.62791	1.17624	0.517227	0.921249	0.249741	0.288132	1.68439	1.25256	0.436478	1.4384	1.34311	0.36496	1.60091	0.809433	0.366348	1.07353	0.963379	0.325394	1.41972	1.43459	0.392578	1.16513	1.14725	0.262909
1.59996	1.49599	0.194199	1.3071	1.12207	0.153183	1.19235	0.989487	0.147934	1.1676	0.949921	0.0545197	1.06635	1.07065	0.246551	0.965592	1.37471	0.269486	0.986008	1.1716	0.103043	1.03671	0.995056	0.136642	1.39911	1.18367	0.116852	1.20776	0.691696	0.061432	1.00522	0.651001	0.0346221	0.86734	0.587814	0.0185547
1.00409	0.524368	0.907578	0.87442	0.517334	0.917892	0.909027	0.611786	1.05432	0.775192	0.353043	0.656876	1.2662	0.822693	1.13873	1.45358	0.63916	0.936203	1.59016	0.864273	1.22952	0.956757	0.599213	1.29916	0.974564	0.335892	1.08412	1.011	0.457596	0.952164	0.972076	0.729141	1.11745	1.50745	0.584686	1.53526
1.04868	0.66008	0.236755	1.47182	1.14386	0.165695	1.45953	0.910797	0.183975	1.20576	0.939896	0.152939	1.5128	1.36079	0.924423	1.58324	1.42052	0.700836	1.12158	0.955811	0.728821	1.13599	0.528351	0.411438	0.719879	0.99028	0.632904	1.22633	1.5157	0.503509	1.12395	0.840912	0.445786	1.60878	1.51899	0.267273
0.90445	0.575394	0.0836944	1.47106	0.796783	0.098526	0.974167	0.303406	0.14978	1.04442	0.558563	0.126129	1.14935	0.392029	0.0503846	1.34587	0.459427	0.0310517	1.17046	0.435593	0.0791626	0.821259	0.263733	0.0275421	1.37865	0.778198	0.432465	1.57297	0.766312	0.217377	1.34059	1.39665	1.15947	1.25606	0.885895	0.497238
0.66687	0.379242	0.0880432	0.789612	0.605743	0.187256	0.606048	0.604828	0.118027	0.746002	0.732544	0.173248	0.57074	0.433258	0.194794	1.1765	0.668762	0.262161	1.15768	0.859116	0.0661622	0.616043	0.260528	0.134461	0.972549	1.05446	0.263977	1.03316	0.767944	0.310562	0.636246	0.435226	0.517334	0.909332	0.755005	0.176178
1.00037	0.758163	0.947815	1.1069	0.853928	1.30377	0.875635	0.749929	0.949436	0.816205	0.865326	0.825211	1.4171	1.69492	1.16264	1.2683	1.22984	1.59492	1.59225	1.2018	1.63997	1.11926	1.04634	0.976028	1.24979	1.01988	0.967178	1.09697	0.737671	1.05762	1.4818	1.38762	1.59789	0.876282	0.726578	0.737396
1.26445	0.972	0.923676	1.04076	1.34648	0.939713	1.28891	1.20633	0.886551	0.97081	0.767593	0.916214	1.17926	0.9617	0.712463	0.608841	0.382309	0.564651	1.34917	1.35876	0.979584	1.00978	1.02275	0.918854	1.00978	1.02275	0.918854	1.64294	1.65842	0.734284	1.5069	1.29399	0.893143	1.38893	0.79155	0.723206
1.09993	0.874573	0.279083	1.24136	1.14374	0.565033	0.986115	0.761093	0.413727	1.29573	0.800003	0.383469	1.41893	1.07422	0.57904	1.24953	1.2718	0.596649	0.879211	1.15326	0.889191	1.22842	1.18825	0.486649	0.952057	0.437149	0.338516	1.0589	0.742737	0.311737	1.28369	0.524109	0.0945892	1.34721	0.674713	0.257263
1.12355	1.17769	0.997437	1.05035	0.810821	0.445618	1.20883	1.13602	0.777863	1.02156	1.25526	0.962296	1.09662	0.660385	0.945297	1.17111	0.660355	0.960861	1.18846	1.02126	1.28413	0.840591	0.502762	0.562592	0.960098	0.922531	0.756439	1.24283	0.540787	0.583511	1.43219	0.882095	0.821854	1.36069	0.904617	0.775223
1.44475	1.25264	0.773666	1.09892	0.6745	0.565597	1.315	1.27444	1.22096	1.51857	1.34399	0.994019	1.54594	0.733246	1.8688	1.09653	0.765991	1.38846	1.4324	0.820129	1.34219	1.25206	1.27437	1.44754	1.20958	1.0121	1.65648	1.45137	0.90329	2.06078	1.14647	0.888	1.75685	1.53468	1.16223	1.28748
1.02736	0.685898	0.494522	0.652039	0.474869	0.246658	0.717911	0.647308	0.534729	0.688751	0.770264	0.752487	1.01271	0.739548	0.577713	1.29482	1.0943	0.774414	1.19176	0.826218	0.809021	0.901276	0.64151	0.567062	0.616669	0.61171	0.365402	0.735703	0.713089	0.464615	0.696609	0.779343	0.457275	0.691528	0.540604	0.431366
0.896179	0.479309	0.324814	0.887909	0.577805	0.505936	0.826645	0.696045	0.474182	1.42493	1.13615	0.555283	0.701141	0.117615	0.204788	1.01373	0.430405	0.30603	1.51591	0.958755	0.390289	0.764694	0.519348	0.429764	0.809448	0.769363	0.333801	1.43445	1.35799	0.465851	1.4024	0.638876	0.416412	0.691528	0.540604	0.431366
0.918381	0.531525	0.0198364	1.00128	0.578079	0.0351257	1.45497	1.07458	0.0668487	0.691528	0.540604	0.431366	1.47539	1.16333	0.0238343	1.64224	1.25266	0.0575867	1.29593	1.48101	0.0681305	0.951187	1.63136	0.362335	1.02228	1.06386	0.18634	1.16724	0.777618	0.062622	1.31154	1.39163	0.07901	1.37314	1.42242	0.13179
1.29308	1.07811	0.11824	0.840683	0.432648	0.039856	0.949905	0.462845	0.0541076	1.20303	0.56105	0.146759	1.38163	0.857391	0.104645	1.3544	0.799103	0.154343	0.990112	0.532425	0.107223	1.18111	0.840576	0.545135	1.35695	1.29671	0.190338	1.03186	0.92399	0.0969086	1.3243	1.17871	0.0570527	1.41219	0.787765	0.0353699
0.700455	0.602823	0.376099	1.45803	0.66098	0.849213	1.43446	0.388885	0.150238	1.11496	0.399567	0.157669	0.606058	0.48114	0.332047	1.41242	0.580429	0.200592	0.797836	0.39386	0.110702	1.09117	0.986298	0.108002	1.21243	0.662582	0.208664	1.05885	0.89708	0.161438	1.15164	0.97012	0.288101	1.54027	1.1071	0.279511
1.3297	0.907425	0.700195	1.02599	0.831879	0.277313	1.34546	0.577576	0.303329	1.1098	0.751022	0.540344	1.13815	0.690216	0.364532	1.28597	0.623032	0.316315	0.811035	0.633697	0.261978	1.43649	0.989792	0.878723	1.40051	0.60849	0.110748	0.848831	0.510361	0.0545044	0.844132	0.637009	0.119781	1.33351	0.799683	0.626099
1.03064	1.43785	1.3174	0.938492	0.818131	0.906311	0.815247	0.832565	0.865972	1.07464	1.01432	0.706482	0.868927	0.778473	1.07137	0.705994	0.620804	0.75	1.16994	0.972443	1.2701	1.24777	0.799988	1.34496	1.18912	1.19733	1.23062	1.51249	1.30113	1.00664	0.865158	1.13036	0.563385	1.21193	1.54945	0.778473
0.982483	0.858872	0.245117	1.29066	0.809311	0.536759	1.13875	0.775147	0.0339966	0.731735	0.520065	0.0503845	1.15585	0.965485	0.179123	1.41682	1.27394	0.208496	1.35741	1.12666	0.274948	1.07695	0.763977	0.183884	1.05569	1.45619	0.182266	1.09073	0.940567	0.13472	1.09251	0.759079	0.0836946	1.18803	1.22017	0.154053
1.04123	0.756012	0.0630187	1.18376	0.590393	0.0959014	1.34814	1.61911	0.126404	0.805435	0.712723	0.0768739	1.07784	0.857315	0.116577	0.908905	0.62468	0.195969	0.917954	0.371643	0.0429382	1.15654	0.560333	0.0891265	1.29637	1.26039	0.188095	0.820435	0.662857	0.123901	1.3342	1.38855	0.182938	1.02736	1.10455	0.164886
1.35532	0.618729	0.6922	1.15866	0.942474	0.505035	0.958237	0.37384	0.0664368	0.73468	0.365799	0.259369	1.14764	1.23686	0.0730438	0.98996	0.73912	0.259049	1.56027	1.27899	0.934586	0.962784	0.649521	0.161209	1.31375	0.780319	0.51207	1.37404	0.438003	0.54808	1.08249	0.419754	0.299225	1.03778	0.603226	0.268661
0.985092	1.06976	0.326553	1.38611	1.15103	0.23642	0.92276	1.06497	0.0463257	1.34224	1.29315	0.097	1.01628	1.0341	0.175674	1.28665	1.48129	0.177322	1.28809	1.09995	0.309006	1.35094	1.37975	0.410187	1.60176	1.52586	0.11409	1.15126	0.944321	0.0413209	1.1263	1.07036	0.101227	1.06445	0.99527	0.461029
0.881454	0.626633	0.475983	0.900787	0.880051	0.670837	0.71666	0.739273	0.350937	1.30103	1.06798	0.652054	0.904144	0.707871	0.733109	1.1776	0.87619	0.864075	1.0238	0.820587	0.714432	1.21384	0.758789	0.713364	0.791244	0.613861	0.416473	0.721146	0.678436	0.485229	0.80658	0.931381	0.442871	0.872788	0.965103	0.716934
1.11755	1.03445	0.320694	1.31804	0.907761	0.478409	1.14133	0.760223	0.318725	1.34015	1.32892	0.497757	1.43681	0.810288	0.915451	1.11499	0.924454	1.07903	0.623337	0.527115	0.484894	0.495377	0.473038	0.325806	0.865936	0.992096	0.337585	0.600159	0.540115	0.365097	1.00977	0.639511	0.60022	0.846512	0.649811	0.367264
1.05551	1.12492	0.556702	0.835202	0.810211	0.471313	0.961884	1.19673	0.402466	1.28378	1.77473	0.796051	1.1974	1.17432	0.829788	0.558804	0.484619	0.304657	0.74884	0.731323	0.299545	1.17607	0.95195	0.489639	1.46075	1.72429	0.907318	1.00552	1.19009	0.437317	1.0117	1.46867	0.61348	1.24203	1.14056	0.470062
0.821167	0.976273	0.374466	0.844574	0.833038	0.151276	0.61554	0.533508	0.110992	0.830994	0.795868	0.130829	0.901092	0.730209	0.471664	1.02306	0.790588	0.251129	1.13007	0.970016	0.385071	0.974823	0.836166	0.128555	1.04048	0.718155	0.602951	1.24014	0.945404	0.320343	1.3109	1.06921	0.559448	1.293	0.708618	0.140427
1.5457	1.40715	0.317154	1.32924	1.0211	0.350067	0.909531	1.00885	0.210968	1.33084	0.688538	0.174942	1.14337	2.13667	0.456741	0.802643	0.943909	0.437515	1.1208	0.898437	0.247101	1.1691	1.43449	0.991257	0.953552	1.3358	0.928467	0.86264	0.669632	0.889084	1.20164	1.07895	0.234024	1.68753	1.52986	0.938492
0.988205	0.878107	0.464187	1.19093	0.998578	0.608185	1.05948	1.15521	0.873657	1.20953	1.18159	0.936615	1.07759	0.814529	0.429916	0.960068	0.802505	0.550781	1.42172	0.684936	0.355103	0.967056	0.891373	0.11026	0.919205	0.513779	0.554352	1.05312	0.782791	0.314514	0.695801	0.478958	0.473053	1.24052	0.840271	0.416534
1.02135	1.0233	0.328796	1.14125	0.607941	0.129196	1.53128	0.887939	0.249115	1.55093	0.857284	0.234345	1.3494	1.21411	0.761169	1.29257	1.03989	0.260132	1.3291	1.04794	0.665955	1.50341	0.591232	0.193207	1.41205	1.11836	0.465393	1.05301	1.09055	0.361786	0.91359	1.03455	0.349335	0.939697	0.887634	0.310379
1.20839	1.20937	0.576782	0.826843	0.682754	0.295425	1.17204	1.40306	0.473724	0.599106	0.859207	0.54776	1.00552	1.01788	0.594513	0.84668	0.66452	0.238754	0.912323	1.23082	0.45932	1.23821	1.01154	0.525131	0.704453	1.05318	0.160965	0.713165	0.568848	0.812057	0.717941	0.858658	0.174637	1.01044	0.880401	0.188705
